# Supplementary material for: A solid‐phase transfection platform for arrayed CRISPR screens
Source: Mol Syst Biol. 2019 Dec 23;15(12):e8983. doi: 10.15252/msb.20198983 (PMC6926425; doi:10.15252/msb.20198983)
Supplement: Supplementary file 2 — Table EV1 [file MSB-15-e8983-s002.xlsx]

## Sheet: Table EV1
Cell Line Name	Growth Media	Additive	Method of Cas9 expression	Source
NCI-H358	RPMI 1640	10% FBS	Dox (1ug/ml) inducible Cas9 expression, Puromycin (8ug/ ml) selected	ATCC No. CRL-5807
	(ATCC modification) (Gibco A10491-01)	(Gibco 10270-106)
		1X Anti-Anti
		(Gibco 15240-062)
NCI-N87	RPMI 1640	10% FBS	Dox (1ug/ml) inducible Cas9 expression, Puromycin (8ug/ ml) selected	ATCC CRL 5822
	(ATCC modification) (Gibco A10491-01)	(Gibco 10270-106)
		1X Anti-Anti
		(Gibco 15240-062)
NCI-H1703	RPMI 1640	10% FBS	Constitutive Cas9 expression, GFP-positive sorted	ATCC No. CRL-5889
	(ATCC modification) (Gibco A10491-01)	(Gibco 10270-106)
		1X Anti-Anti
		(Gibco 15240-062)
KYSE-70	RPMI 1640	10% FBS	Dox (1ug/ml) inducible Cas9 expression, Puromycin (8ug/ ml) selected	DSMZ No. ACC 363
	(ATCC modification) (Gibco A10491-01)	(Gibco 10270-106)
		1X Anti-Anti
		(Gibco 15240-062)
RD	DMEM-GlutaMAX	10% FBS	Constitutive Cas9 expression, GFP-positive sorted	ATCC CRL-136
	(Gibco 61965-026)	(Gibco 10270-106)
		1X Anti-Anti
		(Gibco 15240-062)
OVCAR-8	RPMI 1640	10% FBS	Constitutive Cas9 expression, GFP-positive sorted	Transferred from Merck Grote Lab
	(ATCC modification) (Gibco A10491-01)	(Gibco 10270-106)
		1X Anti-Anti
		(Gibco 15240-062)
DU-145	RPMI 1640	10% FBS	Dox (1ug/ml) inducible Cas9 expression, Puromycin (8ug/ ml) selected	ATCC HTB 81
	(ATCC modification) (Gibco A10491-01)	(Gibco 10270-106)
		1X Anti-Anti
		(Gibco 15240-062)
SNB-75	RPMI 1640	10% FBS	Dox (1ug/ml) inducible Cas9 expression, Puromycin (8ug/ ml) selected	NCI-Frederick Cancer DCTD Tumor/Cell Line Repository No. 0503406
	(ATCC modification) (Gibco A10491-01)	(Gibco 10270-106)
		1X Anti-Anti
		(Gibco 15240-062)
COLO-320	RPMI 1640	10% FBS	Dox (1ug/ml) inducible Cas9 expression, Puromycin (8ug/ ml) selected	ATCC CCL-220.1
	(ATCC modification) (Gibco A10491-01)	(Gibco 10270-106)
		1X Anti-Anti
		(Gibco 15240-062)
MDA-MB-157	RPMI 1640	10% FBS	Constitutive Cas9 expression, GFP-positive sorted	ATCC HTB 24
	(ATCC modification) (Gibco A10491-01)	(Gibco 10270-106)
		1X Anti-Anti
		(Gibco 15240-062)
HOP-62	RPMI 1640	10% FBS	Dox (1ug/ml) inducible Cas9 expression, Puromycin (8ug/ ml) selected	NCI-Frederick Cancer
	(ATCC modification) (Gibco A10491-01)	(Gibco 10270-106)
		1X Anti-Anti
		(Gibco 15240-062)
NCI-H292	RPMI 1640	10% FBS	Dox (1ug/ml) inducible Cas9 expression, Puromycin (8ug/ ml) selected	ATCC (CRL-1848)
	(ATCC modification) (Gibco A10491-01)	(Gibco 10270-106)
		1X Anti-Anti
		(Gibco 15240-062)
HEK293FT	DMEM-GlutaMAX	10% FBS	Dox (1ug/ml) inducible Cas9 expression, Puromycin (8ug/ ml) selected	Thermo Fisher Scientific
	(Gibco 61965-026)	(Gibco 10270-106)
		1X Anti-Anti
		(Gibco 15240-062)
CAL-62	DMEM-GlutaMAX	10% FBS	Dox (1ug/ml) inducible Cas9 expression, Puromycin (8ug/ ml) selected	DSMZ #ACC448
	(Gibco 61965-026)	(Gibco 10270-106)
		1X Anti-Anti
		(Gibco 15240-062)
CAL-27	DMEM-GlutaMAX	10% FBS	Dox (1ug/ml) inducible Cas9 expression, Puromycin (8ug/ ml) selected	Merck Grote/Shaw Lab
	(Gibco 61965-026)	(Gibco 10270-106)
		1X Anti-Anti
		(Gibco 15240-062)
SW-837	DMEM-GlutaMAX	10% FBS	Dox (1ug/ml) inducible Cas9 expression, Puromycin (8ug/ ml) selected	Malini Menon (Inst. Of Cancer Research London)
	(Gibco 61965-026)	(Gibco 10270-106)
		1X Anti-Anti
		(Gibco 15240-062)
Calu-6	DMEM-GlutaMAX	10% FBS	Dox (1ug/ml) inducible Cas9 expression, Puromycin (8ug/ ml) selected	ATCC HTB56
	(Gibco 61965-026)	(Gibco 10270-106)
		1X Anti-Anti
		(Gibco 15240-062)
SW48	McCoy’s 5A (mod)	10% FBS	Dox (1ug/ml) inducible Cas9 expression, Puromycin (8ug/ ml) selected	Horizon, Cat.No: HD Par-006
	(Gibco 26600-023)	(Gibco 10270-106)
		1X Anti-Anti
		(Gibco 15240-062)
HCT-116	McCoy’s 5A (mod)	10% FBS	Dox (1ug/ml) inducible Cas9 expression, Puromycin (8ug/ ml) selected	ATCC CCL 247
	(Gibco 26600-023)	(Gibco 10270-106)
		1X Anti-Anti
		(Gibco 15240-062)
SW-620	DMEM-F12 (1:1) GlutaMax	10% FBS	Dox (1ug/ml) inducible Cas9 expression, Puromycin (8ug/ ml) selected	ATCC CCL-227
	(Gibco 31331-028)	(Gibco 10270-106)
		1X Anti-Anti
		(Gibco 15240-062)
RPE-1 TP53-/-	DMEM-F12 (1:1) GlutaMax	10% FBS	Dox (1ug/ml) inducible Cas9 expression, Blasticidin selected	This Study
	(Gibco 31331-028)	(Gibco 10270-106)
		1X Anti-Anti
		(Gibco 15240-062)
Patient Derived Human Lung Tumor Cells (LAD-1 and LSC-1 or 2)	SABM Media (Lonza CC-3119) with Clonetics SAGM SingleOuots (Lonza CC-4124 )	1% FBS	Not Applicable	This Study
		(Gibco 10270-106)
		1X Anti-Anti
		(Gibco 15240-062)
Patient Derived Human Lung Fibroblasts (HLF-1 and HLF-2)	DMEM-GlutaMAX	2% FBS	Not Applicable	This Study
	(Gibco 61965-026)	(Gibco 10270-106)
		1X Anti-Anti
		(Gibco 15240-062)

## Sheet: Description
Table EV1
Media and growth conditions for the cell lines used in this study
