# Supplementary material for: A solid‐phase transfection platform for arrayed CRISPR screens
Source: Mol Syst Biol. 2019 Dec 23;15(12):e8983. doi: 10.15252/msb.20198983 (PMC6926425; doi:10.15252/msb.20198983)
Supplement: Supplementary file 3 — Table EV2 [file MSB-15-e8983-s003.xlsx]

## Sheet: Table EV2
gRNA sequences used in this study
Gene	gRNA_ID	Sequence
Scrambled		GACGTCTAGCTGGCTAGCAT
NEG1		CGTTAATCGCGTATAATACG
NEG2		GACCTTGTGATCTTCTCATG
HPRT		GATGATCTCTCAACTTTAAC
Ki67		GATCTTGAGACACGACGTGC
CCNA2		TCCACATGAATGGTGAACGC
POLR2A		AGTCCTGAGTCCGGATGAAC
PLK1	g1	AGCCAAGCACAATTTGCCGT
PLK1	g2	TACCTACGGCAAATTGTGCT
GOLGA2	g1	CCAACTCTCCCACACGCCGC
GOLGA2	g2	CCAAGAAATTACGGATCAGT
HMGA1	g1	GAGACCUCGGGGCCGACCAA
	g2	AAGGACGGCACTGAGAAGCG
JUN	g1	CCATAAGGTCCGCTCTCGGA
	g2	CTCCTCACCTCGCCCGACGT
KRAS	g1	TTGGATATTCTCGACACAGC
	g2	GATGTACCTATCCTAGT
NFKB	g1	GGCACCAGGTAGTCCACCAT
	g2	TTGTCACATGAAGTATACCC
PI3KCA	g1	AGTTCACCTGATGATGGTCG
	g2	AGTTCACCTGATGATGGTCG
AKT1	g1	TGTCACTGGGTGAGCCCGAC
	g2	CGATGACAGTGGTCCACTGC
BUB1	g1	TTTCTGTACAACCATGGGAT
	g2	TACAAGGGCAATGACCCTCT
ABL1	g1	TTCCTTGGAGTTCCAACGAG
	g2	TCCATCTCGCTGAGATACGA
ERBB2	g1	TCATCGCTCACAACCAAGTG
	g2	TCCATTGTCTAGCACGGCCA
WEE1	g1	TCTACGACGACACTGTCCTG
	g2	TCATCAACAGAGCCCGCCAA
EGFR	g1	GAGTAACAAGCTCACGCAGT
	g2	TGCTGACTATGTCCCGCCAC
APC	g1	TTGACCGCAGTTTTACTCCA
	g2	GGATCTGTATCAAGCCGTTC
VHL	g1	CCGTCGAAGTTGAGCCATAC
	g2	GCGCATTGCACATCAACGGA
TGFBR1	g1	CATACAAACGGCCTATCTCG
	g2	CCTCTAGAGAAGAACGTTCG
ATM	g1	CTCTATCATGTTCTAGTTGA
	g2	TGTGTTGAGGCTGATACATT
ATR	g1	TTGAAGACGGTGTGCTCATG
	g2	TCAAGCAACATCACGGAGGT
TTK	g1	AAGTAGTCACGTGCATCATC
	g2	TTTGGAGGTTTAAATTCCGC
TP53	g1	CCATTGTTCAATATCGTCCG
	g2	TCGACGCTAGGATCTGACTG

## Sheet: Description
Table EV2
gRNA sequences used in this study
